# Supplementary material for: Characterization and Role of AP2/EREBP Genes with Decreasing Expression During Leaf Development in 84K Poplar
Source: Plants (Basel). 2025 Sep 11;14(18):2842. doi: 10.3390/plants14182842 (PMC12473317; doi:10.3390/plants14182842)
Supplement: Supplementary file 1 [file plants-14-02842-s001.zip]

Archive with 3 entries (3 files):
- 1.Supplementary Table S1. List of primers used for vector construction.xlsx
- 2.Supplementary Table S2. List of all the primers used in qPCR.xlsx
- 3.Supplementary Table S3. The protocol of qPCR.xlsx
