# Supplementary material for: Characterization and Role of AP2/EREBP Genes with Decreasing Expression During Leaf Development in 84K Poplar
Source: Plants (Basel). 2025 Sep 11;14(18):2842. doi: 10.3390/plants14182842 (PMC12473317; doi:10.3390/plants14182842)
Supplement: Supplementary file 1 [file plants-14-02842-s001.zip › 1.Supplementary Table S1. List of primers used for vector construction.xlsx]

## Sheet: Sheet1
1.Supplementary Table S1. List of primers used for vector construction
Primer name	Oligonucleotide sequence
Pag858-1	5'-CCA CCT AGG ATG TGT GGC GGT GCT ATC-3'
Pag858-2	5'-CCT ACG CGT ATA AAC TCC CCC AAC CAT AG-3'
Pag730-1	5'-CAA ACT AGT ATG GCT CCG AGA GAA AGA TC-3'
Pag730-2	5'-CAT GAC GTC TGA GAC TTC CGG TGG TGG -3'
