# Supplementary material for: Characterization and Role of AP2/EREBP Genes with Decreasing Expression During Leaf Development in 84K Poplar
Source: Plants (Basel). 2025 Sep 11;14(18):2842. doi: 10.3390/plants14182842 (PMC12473317; doi:10.3390/plants14182842)
Supplement: Supplementary file 1 [file plants-14-02842-s001.zip › 2.Supplementary Table S2. List of all the primers used in qPCR.xlsx]

## Sheet: Sheet1
2.Supplementary Table S2. List of all the primers used in qPCR
Primer name	Oligonucleotide sequence
PagPP2AA3-F	5'- TGC ACT GTT GAG GAA ACC -3'
PagPP2AA3-R	5'- AAG CCG AAC CCT CCA ATG -3'
Pag861-F	5'- TCA TTT CCG ATT TCT TAC CC -3'
Pag861-R	5'- CGC CGT CTG ATT CTG TTC -3'
Pag642-F	5'-CCG ACC AAA GTT ACC ACA GT -3'
Pag642-R	5'-TCT GAA ACA CCC TCC TCT ACT -3'
Pag858-F	5'-CGA GTG GCT TGG TAT GAA G -3'
Pag858-R	5'- TTC CTG GGG TCA CGA ATC TC -3'
Pag120-F	5'- CAA CCC AAA TAG CCC CAG-3'
Pag120-R	5'- TGA ATC ACT GTG GAC CC -3'
Pag730-F	5'-AGA GGC GTC AGG AAG AGA CC -3'
Pag730-R	5'- CCA CCT CCA TTC ACC ATC ACC -3'
Pag798-F	5'- CTG GGT CTG AAT CCA ACT CTC C-3'
Pag798-R	5'- TCC TCT CCA CTC CAC TCT ACA T-3'
Pag307-F	5'- CCA GCA CTA CCA CCA TTG At -3'
Pag307-R	5'- GCT TCC CAT CTG CCA CAT TT -3'
Pag900-F	5'- GTG ATG GAG TTG GAG GTG GAT-3'
Pag900-R	5'- TCT CAG TAT CAA ACA AGC CC-3'
