# Supplementary material for: Characterization and Role of AP2/EREBP Genes with Decreasing Expression During Leaf Development in 84K Poplar
Source: Plants (Basel). 2025 Sep 11;14(18):2842. doi: 10.3390/plants14182842 (PMC12473317; doi:10.3390/plants14182842)
Supplement: Supplementary file 1 [file plants-14-02842-s001.zip › 3.Supplementary Table S3. The protocol of qPCR.xlsx]

## Sheet: Sheet1
3.Supplementary Table S3. The protocol of qPCR
1. 95.0℃ for 2:00 min
2. 95.0℃ for 0:05 min
3. 60.0℃ for 0:30 min
+Plate Read
4. Go to 2. 39 more times
5. 95℃ for 0:05 min
6. Melt curve 65.0 to 95.0℃. Increment 0.5℃
For 0:05 min +Plate Read
End
